# Supplementary material for: Self-Powered Photoelectrochemistry Biosensor for Ascorbic Acid Determination in Beverage Samples Based on Perylene Material
Source: Molecules. 2024 Nov 6;29(22):5254. doi: 10.3390/molecules29225254 (PMC11596541; doi:10.3390/molecules29225254)
Supplement: Supplementary file 1 [file molecules-29-05254-s001.zip]

Archive with 1 entries (1 files):
- molecules-3259361-supplementary.pdf
